# Supplementary material for: Calcineurin Inhibitors Synergize with Manogepix to Kill Diverse Human Fungal Pathogens
Source: J Fungi (Basel). 2022 Oct 19;8(10):1102. doi: 10.3390/jof8101102 (PMC9605145; doi:10.3390/jof8101102)
Supplement: Supplementary file 1 [file jof-08-01102-s001.zip]

Archive with 1 entries (1 files):
- jof-1967155-supplementary.pdf
